# Supplementary material for: Complex-Forming Properties of Ceftazidime with Fe(III) Ions in an Aqueous Solution
Source: Molecules. 2022 Oct 25;27(21):7226. doi: 10.3390/molecules27217226 (PMC9653668; doi:10.3390/molecules27217226)
Supplement: Supplementary file 1 [file molecules-27-07226-s001.zip]

Archive with 1 entries (1 files):
- molecules-1971646-supplementary.pdf
